# Supplementary material for: POLD4 Promotes Glioma Cell Proliferation and Suppressive Immune Microenvironment: A Pan-Cancer Analysis Integrated with Experimental Validation
Source: Int J Mol Sci. 2023 Sep 10;24(18):13919. doi: 10.3390/ijms241813919 (PMC10530695; doi:10.3390/ijms241813919)
Supplement: Supplementary file 1 [file ijms-24-13919-s001.zip]

Archive with 3 entries (3 files):
- Supplementary Figure S1-13.pdf
- Table S1.pdf
- Table S2.pdf
